# Supplementary material for: Microtubules in the axon are GDP bound but adopt a stable GTP-like expanded state
Source: Nat Struct Mol Biol. 2026 Apr 8;33(4):631–40. doi: 10.1038/s41594-026-01787-7 (PMC13095656; doi:10.1038/s41594-026-01787-7)
Supplement: Supplementary file 4 — Average Q score per residue. [file 41594_2026_1787_MOESM4_ESM.xlsx]

## Sheet: Sheet 1
Supplementary Data 1: Average Q-score per-residue
Chain	Residue Number	Residue Name	Qavg
A	1	MET	0.645
A	2	ARG	0.634
A	3	GLU	0.606
A	4	CYS	0.621
A	5	ILE	0.657
A	6	SER	0.7
A	7	ILE	0.668
A	8	HIS	0.694
A	9	VAL	0.683
A	10	GLY	0.678
A	11	GLN	0.688
A	12	ALA	0.616
A	13	GLY	0.657
A	14	VAL	0.662
A	15	GLN	0.67
A	16	ILE	0.641
A	17	GLY	0.727
A	18	ASN	0.612
A	19	ALA	0.618
A	20	CYS	0.685
A	21	TRP	0.695
A	22	GLU	0.614
A	23	LEU	0.596
A	24	TYR	0.697
A	25	CYS	0.591
A	26	LEU	0.636
A	27	GLU	0.624
A	28	HIS	0.717
A	29	GLY	0.679
A	30	ILE	0.669
A	31	GLN	0.579
A	32	PRO	0.621
A	33	ASP	0.523
A	34	GLY	0.694
A	35	GLN	0.627
A	36	MET	0.569
A	37	PRO	0.54
A	38	SER	0.016
A	45	GLY	0.196
A	46	ASP	0.406
A	47	ASP	0.579
A	48	SER	0.529
A	49	PHE	0.604
A	50	ASN	0.592
A	51	THR	0.674
A	52	PHE	0.68
A	53	PHE	0.666
A	54	SER	0.669
A	55	GLU	0.494
A	56	THR	0.416
A	57	GLY	0.48
A	58	ALA	0.546
A	59	GLY	0.667
A	60	LYS	0.542
A	61	HIS	0.649
A	62	VAL	0.695
A	63	PRO	0.661
A	64	ARG	0.662
A	65	ALA	0.65
A	66	VAL	0.636
A	67	PHE	0.691
A	68	VAL	0.663
A	69	ASP	0.636
A	70	LEU	0.703
A	71	GLU	0.65
A	72	PRO	0.653
A	73	THR	0.588
A	74	VAL	0.608
A	75	ILE	0.681
A	76	ASP	0.555
A	77	GLU	0.66
A	78	VAL	0.653
A	79	ARG	0.67
A	80	THR	0.527
A	81	GLY	0.689
A	82	THR	0.598
A	83	TYR	0.681
A	84	ARG	0.653
A	85	GLN	0.588
A	86	LEU	0.663
A	87	PHE	0.67
A	88	HIS	0.607
A	89	PRO	0.666
A	90	GLU	0.645
A	91	GLN	0.523
A	92	LEU	0.652
A	93	ILE	0.69
A	94	THR	0.583
A	95	GLY	0.695
A	96	LYS	0.593
A	97	GLU	0.613
A	98	ASP	0.551
A	99	ALA	0.588
A	100	ALA	0.582
A	101	ASN	0.506
A	102	ASN	0.617
A	103	TYR	0.629
A	104	ALA	0.639
A	105	ARG	0.662
A	106	GLY	0.7
A	107	HIS	0.608
A	108	TYR	0.602
A	109	THR	0.622
A	110	ILE	0.636
A	111	GLY	0.637
A	112	LYS	0.558
A	113	GLU	0.504
A	114	ILE	0.646
A	115	ILE	0.601
A	116	ASP	0.623
A	117	LEU	0.517
A	118	VAL	0.611
A	119	LEU	0.639
A	120	ASP	0.513
A	121	ARG	0.606
A	122	ILE	0.636
A	123	ARG	0.568
A	124	LYS	0.499
A	125	LEU	0.651
A	126	ALA	0.686
A	127	ASP	0.584
A	128	GLN	0.609
A	129	CYS	0.638
A	130	THR	0.57
A	131	GLY	0.518
A	132	LEU	0.663
A	133	GLN	0.582
A	134	GLY	0.692
A	135	PHE	0.699
A	136	LEU	0.633
A	137	VAL	0.656
A	138	PHE	0.656
A	139	HIS	0.701
A	140	SER	0.675
A	141	PHE	0.646
A	142	GLY	0.687
A	143	GLY	0.602
A	144	GLY	0.677
A	145	THR	0.547
A	146	GLY	0.633
A	147	SER	0.589
A	148	GLY	0.604
A	149	PHE	0.643
A	150	THR	0.668
A	151	SER	0.684
A	152	LEU	0.543
A	153	LEU	0.528
A	154	MET	0.589
A	155	GLU	0.385
A	156	ARG	0.62
A	157	LEU	0.636
A	158	SER	0.607
A	159	VAL	0.551
A	160	ASP	0.55
A	161	TYR	0.554
A	162	GLY	0.702
A	163	LYS	0.507
A	164	LYS	0.623
A	165	SER	0.6
A	166	LYS	0.642
A	167	LEU	0.635
A	168	GLU	0.517
A	169	PHE	0.701
A	170	SER	0.644
A	171	ILE	0.663
A	172	TYR	0.674
A	173	PRO	0.624
A	174	ALA	0.62
A	175	PRO	0.645
A	176	GLN	0.564
A	177	VAL	0.583
A	178	SER	0.635
A	179	THR	0.621
A	180	ALA	0.653
A	181	VAL	0.578
A	182	VAL	0.667
A	183	GLU	0.597
A	184	PRO	0.595
A	185	TYR	0.537
A	186	ASN	0.62
A	187	SER	0.65
A	188	ILE	0.641
A	189	LEU	0.647
A	190	THR	0.624
A	191	THR	0.485
A	192	HIS	0.659
A	193	THR	0.541
A	194	THR	0.619
A	195	LEU	0.623
A	196	GLU	0.577
A	197	HIS	0.634
A	198	SER	0.617
A	199	ASP	0.622
A	200	CYS	0.64
A	201	ALA	0.668
A	202	PHE	0.66
A	203	MET	0.627
A	204	VAL	0.659
A	205	ASP	0.608
A	206	ASN	0.68
A	207	GLU	0.64
A	208	ALA	0.624
A	209	ILE	0.656
A	210	TYR	0.675
A	211	ASP	0.602
A	212	ILE	0.658
A	213	CYS	0.652
A	214	ARG	0.555
A	215	ARG	0.608
A	216	ASN	0.68
A	217	LEU	0.603
A	218	ASP	0.604
A	219	ILE	0.631
A	220	GLU	0.479
A	221	ARG	0.536
A	222	PRO	0.56
A	223	THR	0.521
A	224	TYR	0.684
A	225	THR	0.621
A	226	ASN	0.575
A	227	LEU	0.682
A	228	ASN	0.621
A	229	ARG	0.67
A	230	LEU	0.596
A	231	ILE	0.654
A	232	GLY	0.702
A	233	GLN	0.635
A	234	ILE	0.654
A	235	VAL	0.636
A	236	SER	0.591
A	237	SER	0.633
A	238	ILE	0.678
A	239	THR	0.682
A	240	ALA	0.694
A	241	SER	0.651
A	242	LEU	0.65
A	243	ARG	0.664
A	244	PHE	0.712
A	245	ASP	0.529
A	246	GLY	0.667
A	247	ALA	0.678
A	248	LEU	0.655
A	249	ASN	0.672
A	250	VAL	0.657
A	251	ASP	0.487
A	252	LEU	0.633
A	253	THR	0.572
A	254	GLU	0.587
A	255	PHE	0.577
A	256	GLN	0.626
A	257	THR	0.602
A	258	ASN	0.581
A	259	LEU	0.614
A	260	VAL	0.679
A	261	PRO	0.668
A	262	TYR	0.656
A	263	PRO	0.603
A	264	ARG	0.562
A	265	ILE	0.616
A	266	HIS	0.63
A	267	PHE	0.65
A	268	PRO	0.592
A	269	LEU	0.532
A	270	ALA	0.678
A	271	THR	0.66
A	272	TYR	0.696
A	273	ALA	0.666
A	274	PRO	0.651
A	275	VAL	0.654
A	276	ILE	0.45
A	277	SER	0.614
A	278	ALA	0.682
A	279	GLU	0.612
A	280	LYS	0.581
A	281	ALA	0.606
A	282	TYR	0.583
A	283	HIS	0.685
A	284	GLU	0.502
A	285	GLN	0.553
A	286	LEU	0.624
A	287	SER	0.643
A	288	VAL	0.647
A	289	ALA	0.627
A	290	GLU	0.53
A	291	ILE	0.662
A	292	THR	0.668
A	293	ASN	0.624
A	294	ALA	0.652
A	295	CYS	0.664
A	296	PHE	0.704
A	297	GLU	0.583
A	298	PRO	0.603
A	299	ALA	0.481
A	300	ASN	0.551
A	301	GLN	0.691
A	302	MET	0.551
A	303	VAL	0.598
A	304	LYS	0.475
A	305	CYS	0.477
A	306	ASP	0.571
A	307	PRO	0.617
A	308	ARG	0.531
A	309	HIS	0.49
A	310	GLY	0.606
A	311	LYS	0.493
A	312	TYR	0.657
A	313	MET	0.611
A	314	ALA	0.68
A	315	CYS	0.649
A	316	CYS	0.656
A	317	LEU	0.591
A	318	LEU	0.705
A	319	TYR	0.685
A	320	ARG	0.672
A	321	GLY	0.691
A	322	ASP	0.55
A	323	VAL	0.678
A	324	VAL	0.585
A	325	PRO	0.655
A	326	LYS	0.558
A	327	ASP	0.542
A	328	VAL	0.615
A	329	ASN	0.486
A	330	ALA	0.575
A	331	ALA	0.6
A	332	ILE	0.64
A	333	ALA	0.551
A	334	THR	0.581
A	335	ILE	0.642
A	336	LYS	0.546
A	337	THR	0.498
A	338	LYS	0.613
A	339	ARG	0.423
A	340	THR	0.601
A	341	ILE	0.603
A	342	GLN	0.563
A	343	PHE	0.565
A	344	VAL	0.568
A	345	ASP	0.506
A	346	TRP	0.496
A	347	CYS	0.587
A	348	PRO	0.642
A	349	THR	0.419
A	350	GLY	0.629
A	351	PHE	0.625
A	352	LYS	0.661
A	353	VAL	0.648
A	354	GLY	0.664
A	355	ILE	0.648
A	356	ASN	0.696
A	357	TYR	0.667
A	358	GLN	0.639
A	359	PRO	0.629
A	360	PRO	0.638
A	361	THR	0.637
A	362	VAL	0.549
A	363	VAL	0.631
A	364	PRO	0.651
A	365	GLY	0.596
A	366	GLY	0.653
A	367	ASP	0.576
A	368	LEU	0.598
A	369	ALA	0.662
A	370	LYS	0.695
A	371	VAL	0.532
A	372	GLN	0.595
A	373	ARG	0.582
A	374	ALA	0.672
A	375	VAL	0.677
A	376	CYS	0.683
A	377	MET	0.673
A	378	LEU	0.608
A	379	SER	0.666
A	380	ASN	0.647
A	381	THR	0.463
A	382	THR	0.576
A	383	ALA	0.592
A	384	ILE	0.54
A	385	ALA	0.629
A	386	GLU	0.492
A	387	ALA	0.627
A	388	TRP	0.599
A	389	ALA	0.542
A	390	ARG	0.608
A	391	LEU	0.635
A	392	ASP	0.544
A	393	HIS	0.634
A	394	LYS	0.528
A	395	PHE	0.618
A	396	ASP	0.5
A	397	LEU	0.604
A	398	MET	0.584
A	399	TYR	0.628
A	400	ALA	0.558
A	401	LYS	0.515
A	402	ARG	0.546
A	403	ALA	0.506
A	404	PHE	0.626
A	405	VAL	0.619
A	406	HIS	0.682
A	407	TRP	0.685
A	408	TYR	0.653
A	409	VAL	0.549
A	410	GLY	0.635
A	411	GLU	0.505
A	412	GLY	0.644
A	413	MET	0.584
A	414	GLU	0.441
A	415	GLU	0.453
A	416	GLY	0.535
A	417	GLU	0.152
A	418	PHE	0.655
A	419	SER	0.65
A	420	GLU	0.466
A	421	ALA	0.637
A	422	ARG	0.634
A	423	GLU	0.578
A	424	ASP	0.633
A	425	MET	0.588
A	426	ALA	0.52
A	427	ALA	0.578
A	428	LEU	0.625
A	429	GLU	0.576
A	430	LYS	0.477
A	431	ASP	0.573
A	432	TYR	0.594
A	433	GLU	0.441
A	434	GLU	0.474
A	435	VAL	0.58
A	436	GLY	0.506
A	437	VAL	0.382
A	438	ASP	0.577
A	439	SER	0.399
A	501	GTP	0.613
A	502	MG	0.818
B	1	MET	0.651
B	2	ARG	0.642
B	3	GLU	0.555
B	4	ILE	0.657
B	5	VAL	0.661
B	6	HIS	0.576
B	7	ILE	0.665
B	8	GLN	0.653
B	9	ALA	0.68
B	10	GLY	0.67
B	11	GLN	0.662
B	12	CYS	0.645
B	13	GLY	0.692
B	14	ASN	0.641
B	15	GLN	0.642
B	16	ILE	0.62
B	17	GLY	0.695
B	18	ALA	0.612
B	19	LYS	0.679
B	20	PHE	0.697
B	21	TRP	0.703
B	22	GLU	0.597
B	23	VAL	0.665
B	24	ILE	0.62
B	25	SER	0.658
B	26	ASP	0.523
B	27	GLU	0.565
B	28	HIS	0.704
B	29	GLY	0.677
B	30	ILE	0.657
B	31	ASP	0.539
B	32	PRO	0.638
B	33	THR	0.637
B	34	GLY	0.644
B	35	SER	0.675
B	36	TYR	0.633
B	37	HIS	0.494
B	38	GLY	0.657
B	39	ASP	0.433
B	40	SER	0.614
B	41	ASP	0.451
B	42	LEU	0.684
B	43	GLN	0.681
B	44	LEU	0.554
B	45	GLU	0.443
B	46	ARG	0.69
B	47	ILE	0.589
B	48	ASN	0.57
B	49	VAL	0.666
B	50	TYR	0.696
B	51	TYR	0.681
B	52	ASN	0.624
B	53	GLU	0.479
B	54	ALA	0.519
B	55	THR	0.461
B	56	GLY	0.664
B	57	ASN	0.358
B	58	LYS	0.572
B	59	TYR	0.572
B	60	VAL	0.682
B	61	PRO	0.674
B	62	ARG	0.661
B	63	ALA	0.661
B	64	ILE	0.671
B	65	LEU	0.635
B	66	VAL	0.6
B	67	ASP	0.635
B	68	LEU	0.693
B	69	GLU	0.594
B	70	PRO	0.625
B	71	GLY	0.59
B	72	THR	0.648
B	73	MET	0.6
B	74	ASP	0.588
B	75	SER	0.601
B	76	VAL	0.607
B	77	ARG	0.541
B	78	SER	0.652
B	79	GLY	0.638
B	80	PRO	0.632
B	81	PHE	0.653
B	82	GLY	0.684
B	83	GLN	0.433
B	84	ILE	0.619
B	85	PHE	0.677
B	86	ARG	0.65
B	87	PRO	0.593
B	88	ASP	0.581
B	89	ASN	0.63
B	90	PHE	0.662
B	91	VAL	0.647
B	92	PHE	0.616
B	93	GLY	0.641
B	94	GLN	0.676
B	95	SER	0.551
B	96	GLY	0.609
B	97	ALA	0.642
B	98	GLY	0.618
B	99	ASN	0.657
B	100	ASN	0.649
B	101	TRP	0.634
B	102	ALA	0.637
B	103	LYS	0.684
B	104	GLY	0.683
B	105	HIS	0.671
B	106	TYR	0.579
B	107	THR	0.579
B	108	GLU	0.414
B	109	GLY	0.639
B	110	ALA	0.571
B	111	GLU	0.467
B	112	LEU	0.612
B	113	VAL	0.554
B	114	ASP	0.612
B	115	SER	0.627
B	116	VAL	0.634
B	117	LEU	0.662
B	118	ASP	0.344
B	119	VAL	0.673
B	120	VAL	0.61
B	121	ARG	0.606
B	122	LYS	0.667
B	123	GLU	0.561
B	124	SER	0.596
B	125	GLU	0.569
B	126	SER	0.581
B	127	CYS	0.628
B	128	ASP	0.48
B	129	CYS	0.617
B	130	LEU	0.628
B	131	GLN	0.631
B	132	GLY	0.679
B	133	PHE	0.702
B	134	GLN	0.621
B	135	LEU	0.669
B	136	THR	0.664
B	137	HIS	0.689
B	138	SER	0.662
B	139	LEU	0.664
B	140	GLY	0.687
B	141	GLY	0.648
B	142	GLY	0.681
B	143	THR	0.566
B	144	GLY	0.571
B	145	SER	0.58
B	146	GLY	0.608
B	147	MET	0.654
B	148	GLY	0.684
B	149	THR	0.61
B	150	LEU	0.599
B	151	LEU	0.518
B	152	ILE	0.634
B	153	SER	0.642
B	154	LYS	0.632
B	155	ILE	0.591
B	156	ARG	0.52
B	157	GLU	0.473
B	158	GLU	0.552
B	159	TYR	0.623
B	160	PRO	0.708
B	161	ASP	0.464
B	162	ARG	0.651
B	163	ILE	0.583
B	164	MET	0.613
B	165	ASN	0.542
B	166	THR	0.686
B	167	PHE	0.699
B	168	SER	0.628
B	169	VAL	0.665
B	170	MET	0.6
B	171	PRO	0.622
B	172	SER	0.501
B	173	PRO	0.622
B	174	LYS	0.364
B	175	VAL	0.588
B	176	SER	0.596
B	177	ASP	0.51
B	178	THR	0.534
B	179	VAL	0.687
B	180	VAL	0.673
B	181	GLU	0.615
B	182	PRO	0.563
B	183	TYR	0.554
B	184	ASN	0.652
B	185	ALA	0.625
B	186	THR	0.591
B	187	LEU	0.661
B	188	SER	0.529
B	189	VAL	0.588
B	190	HIS	0.635
B	191	GLN	0.658
B	192	LEU	0.615
B	193	VAL	0.6
B	194	GLU	0.551
B	195	ASN	0.646
B	196	THR	0.565
B	197	ASP	0.621
B	198	GLU	0.587
B	199	THR	0.657
B	200	TYR	0.673
B	201	CYS	0.671
B	202	ILE	0.572
B	203	ASP	0.39
B	204	ASN	0.643
B	205	GLU	0.594
B	206	ALA	0.665
B	207	LEU	0.67
B	208	TYR	0.709
B	209	ASP	0.381
B	210	ILE	0.654
B	211	CYS	0.634
B	212	PHE	0.63
B	213	ARG	0.57
B	214	THR	0.677
B	215	LEU	0.669
B	216	LYS	0.568
B	217	LEU	0.64
B	218	THR	0.567
B	219	THR	0.591
B	220	PRO	0.63
B	221	THR	0.618
B	222	TYR	0.664
B	223	GLY	0.697
B	224	ASP	0.579
B	225	LEU	0.706
B	226	ASN	0.63
B	227	HIS	0.672
B	228	LEU	0.622
B	229	VAL	0.614
B	230	SER	0.649
B	231	ALA	0.632
B	232	THR	0.659
B	233	MET	0.652
B	234	SER	0.666
B	235	GLY	0.658
B	236	VAL	0.645
B	237	THR	0.634
B	238	THR	0.641
B	239	CYS	0.656
B	240	LEU	0.623
B	241	ARG	0.704
B	242	PHE	0.697
B	243	PRO	0.682
B	244	GLY	0.685
B	245	GLN	0.562
B	246	LEU	0.625
B	247	ASN	0.649
B	248	ALA	0.559
B	249	ASP	0.648
B	250	LEU	0.64
B	251	ARG	0.695
B	252	LYS	0.643
B	253	LEU	0.624
B	254	ALA	0.612
B	255	VAL	0.609
B	256	ASN	0.609
B	257	MET	0.594
B	258	VAL	0.656
B	259	PRO	0.646
B	260	PHE	0.677
B	261	PRO	0.639
B	262	ARG	0.679
B	263	LEU	0.637
B	264	HIS	0.698
B	265	PHE	0.665
B	266	PHE	0.661
B	267	MET	0.587
B	268	PRO	0.693
B	269	GLY	0.693
B	270	PHE	0.709
B	271	ALA	0.679
B	272	PRO	0.676
B	273	LEU	0.689
B	274	THR	0.591
B	275	SER	0.606
B	276	ARG	0.415
B	277	GLY	0.454
B	278	SER	0.614
B	279	GLN	0.426
B	280	GLN	0.622
B	281	TYR	0.634
B	282	ARG	0.47
B	283	ALA	0.64
B	284	LEU	0.607
B	285	THR	0.653
B	286	VAL	0.644
B	287	PRO	0.615
B	288	GLU	0.228
B	289	LEU	0.639
B	290	THR	0.663
B	291	GLN	0.621
B	292	GLN	0.658
B	293	MET	0.518
B	294	PHE	0.649
B	295	ASP	0.443
B	296	SER	0.559
B	297	LYS	0.578
B	298	ASN	0.676
B	299	MET	0.61
B	300	MET	0.633
B	301	ALA	0.657
B	302	ALA	0.575
B	303	CYS	0.552
B	304	ASP	0.603
B	305	PRO	0.566
B	306	ARG	0.319
B	307	HIS	0.63
B	308	GLY	0.578
B	309	ARG	0.519
B	310	TYR	0.658
B	311	LEU	0.62
B	312	THR	0.672
B	313	VAL	0.633
B	314	ALA	0.712
B	315	ALA	0.669
B	316	ILE	0.666
B	317	PHE	0.714
B	318	ARG	0.686
B	319	GLY	0.689
B	320	ARG	0.42
B	321	MET	0.587
B	322	SER	0.631
B	323	MET	0.631
B	324	LYS	0.5
B	325	GLU	0.657
B	326	VAL	0.639
B	327	ASP	0.479
B	328	GLU	0.569
B	329	GLN	0.563
B	330	MET	0.598
B	331	LEU	0.628
B	332	ASN	0.405
B	333	VAL	0.644
B	334	GLN	0.542
B	335	ASN	0.62
B	336	LYS	0.585
B	337	ASN	0.559
B	338	SER	0.529
B	339	SER	0.652
B	340	TYR	0.524
B	341	PHE	0.618
B	342	VAL	0.579
B	343	GLU	0.582
B	344	TRP	0.561
B	345	ILE	0.604
B	346	PRO	0.589
B	347	ASN	0.611
B	348	ASN	0.615
B	349	VAL	0.675
B	350	LYS	0.673
B	351	THR	0.612
B	352	ALA	0.664
B	353	VAL	0.649
B	354	CYS	0.677
B	355	ASP	0.657
B	356	ILE	0.66
B	357	PRO	0.61
B	358	PRO	0.602
B	359	ARG	0.395
B	360	GLY	0.425
B	361	LEU	0.585
B	362	LYS	0.569
B	363	MET	0.58
B	364	SER	0.541
B	365	ALA	0.693
B	366	THR	0.674
B	367	PHE	0.671
B	368	ILE	0.667
B	369	GLY	0.69
B	370	ASN	0.662
B	371	SER	0.521
B	372	THR	0.609
B	373	ALA	0.508
B	374	ILE	0.56
B	375	GLN	0.56
B	376	GLU	0.609
B	377	LEU	0.487
B	378	PHE	0.433
B	379	LYS	0.542
B	380	ARG	0.575
B	381	ILE	0.547
B	382	SER	0.586
B	383	GLU	0.496
B	384	GLN	0.619
B	385	PHE	0.583
B	386	THR	0.407
B	387	ALA	0.658
B	388	MET	0.512
B	389	PHE	0.624
B	390	ARG	0.583
B	391	ARG	0.605
B	392	LYS	0.57
B	393	ALA	0.538
B	394	PHE	0.653
B	395	LEU	0.536
B	396	HIS	0.671
B	397	TRP	0.691
B	398	TYR	0.673
B	399	THR	0.551
B	400	GLY	0.641
B	401	GLU	0.607
B	402	GLY	0.59
B	403	MET	0.637
B	404	ASP	0.622
B	405	GLU	0.514
B	406	MET	0.555
B	407	GLU	0.518
B	408	PHE	0.674
B	409	THR	0.616
B	410	GLU	0.494
B	411	ALA	0.683
B	412	GLU	0.372
B	413	SER	0.603
B	414	ASN	0.551
B	415	MET	0.578
B	416	ASN	0.437
B	417	ASP	0.595
B	418	LEU	0.602
B	419	VAL	0.529
B	420	SER	0.568
B	421	GLU	0.586
B	422	TYR	0.536
B	423	GLN	0.207
B	424	GLN	0.539
B	425	TYR	0.583
B	426	GLN	0.443
B	427	ASP	0.274
B	428	ALA	0.559
B	429	THR	0.372
B	430	ALA	0.423
B	501	GDP	0.652
