# Supplementary material for: Microtubules in the axon are GDP bound but adopt a stable GTP-like expanded state
Source: Nat Struct Mol Biol. 2026 Apr 8;33(4):631–40. doi: 10.1038/s41594-026-01787-7 (PMC13095656; doi:10.1038/s41594-026-01787-7)
Supplement: Supplementary file 5 — Lattice spacing values. [file 41594_2026_1787_MOESM5_ESM.xls]

## Sheet: Fig5g_sourceData
iPSCs	Axons	GDP in vitro	GMPCPP in vitro
41.52	42.5	41.27	42.49
41.84	42.5	41.67	42.91
42.17	42.5	41.67	42.91
42.5	42.5	40.88	42.91
42.83	42.5	41.67	42.91
41.52	42.5	41.27	43.33
41.84	42.5	41.27	42.91
41.52	42.5	41.67	42.49
41.84	42.5	41.27	42.49
41.84	42.5	41.27	42.91
42.17	42.83	41.27	42.91
41.84	42.83	41.67	42.49
41.84	42.83	41.27	42.49
41.84	42.5	41.67	42.91
41.52	42.5	41.67	43.34
41.522	42.5	41.27	43.34
41.84	43.17	41.27	42.91
41.52	42.17	41.27	42.49
42.17	43.17	41.27	42.91
41.84	43.17	41.67	42.91
41.84	42.83	41.67	42.49
	42.07	41.67	42.29
	42.49	41.67	42.91
	42.07	41.27	43.34
	42.49	41.27	43.81
	42.5	41.67	43.81
	42.5	41.27	43.81
	43.17	41.27	42.97
	42.83	42.16	43.81
	42.83	41.38	43.81
	43.17	41.38	43.39
	42.83	42.16	43.81
	42.5	41.76	42.97
	42.17	41.38	42.97
	42.5	42.56	43.81
	42.5	41.76	43.81
	42.5	41.76	43.39
	42.5	41.76
	42.5	41.38
	42.17	42.56
	41.84	42.56
	42.5
	42.17
	42.5
	42.83
	42.5
	42.83
	42.5
	42.5
	42.5
	42.5
	42.5
	42.83
	42.5
	42.83
	42.5
